# Supplementary material for: In-frame deletion in canine PITRM1 is associated with a severe early-onset epilepsy, mitochondrial dysfunction and neurodegeneration
Source: Hum Genet. 2021 Apr 9;140(11):1593–609. doi: 10.1007/s00439-021-02279-y (PMC8519929; doi:10.1007/s00439-021-02279-y)
Supplement: Supplementary file 4 — Online Resource 4. Regions of homozygosity obtained using homozygosity mapping of two affected and four unaffected dogs [file 439_2021_2279_MOESM4_ESM.xlsx]

## Sheet: Sheet1
Online Resource 4. Regions of homozygosity (ROH) obtained using homozygosity mapping of two affected and four unaffected dogs. The largest ROH in chromosome 2 is highlighted in blue.
CHR	SNP start	SNP end	Bp start	Bp end	Size (kb)	# SNPs
2	AX-167217982	AX-167409092	15171026	32339971	17168.9	3070
3	AX-167175389	AX-167973290	85680942	87921269	2240.33	569
5	AX-167804036	AX-168111700	15260662	18133389	2872.73	638
8	AX-167710987	AX-167466962	52371447	53729750	1358.3	250
8	AX-167534537	AX-167743930	62356903	64443478	2086.57	349
9	AX-168140960	AX-168270710	8675641	16892483	8216.84	1785
9	AX-167565506	AX-168106416	23368586	24447383	1078.8	130
10	AX-167691950	AX-168070935	8083851	8409503	325.652	39
13	AX-167942064	AX-167234797	47182346	49231767	2049.42	336
13	AX-167245040	AX-167550303	49605471	50608849	1003.38	178
14	AX-167944819	AX-167536835	17285892	22162242	4876.35	822
25	AX-167894608	AX-167428863	21155645	22534515	1378.87	202
27	AX-167792136	AX-167787507	21645439	25860125	4214.69	917
27	AX-168049908	AX-168050948	26579873	31808643	5228.77	946
28	AX-167602036	AX-168019744	12627491	16597929	3970.44	738
