# Supplementary material for: In-frame deletion in canine PITRM1 is associated with a severe early-onset epilepsy, mitochondrial dysfunction and neurodegeneration
Source: Hum Genet. 2021 Apr 9;140(11):1593–609. doi: 10.1007/s00439-021-02279-y (PMC8519929; doi:10.1007/s00439-021-02279-y)
Supplement: Supplementary file 5 — Online Resource 5. The list of homozygous case-specific variants which remained after filtering the WES data of an affected Parson Russell Terrier [file 439_2021_2279_MOESM5_ESM.xlsx]

## Sheet: PRT_epil_1+1_Recessive_0_0_0_20
Online Resource 5. The list of homozygous case-specific variants which remained after filtering the WES data of an affected Parson Russell Terrier. The variant residing within mapped ROH (PITRM1 deletion) is highlighted in blue.
CHROM	POS	ID	REF	ALT	Func.ensGene	Gene.ensGene	ExonicFunc.ensGene	AAChange.ensGene	Func.refGene	Gene.refGene	ExonicFunc.refGene	AAChange.refGene
chr1	102853028	NA	G	A	exonic	LENG8	nonsynonymous_SNV	LENG8:ENSCAFT00000080884:exon4:c.478C>T:p.P160S,LENG8:ENSCAFT00000090570:exon4:c.478C>T:p.P160S,LENG8:ENSCAFT00000004175:exon5:c.382C>T:p.P128S	exonic	LENG8	nonsynonymous_SNV	LENG8:XM_022427256.1:exon4:c.478C>T:p.P160S,LENG8:XM_014118276.2:exon5:c.382C>T:p.P128S,LENG8:XM_022427264.1:exon5:c.382C>T:p.P128S,LENG8:XM_022427268.1:exon5:c.382C>T:p.P128S,LENG8:XM_022427271.1:exon5:c.382C>T:p.P128S,LENG8:XM_022427267.1:exon6:c.382C>T:p.P128S
chr2	22933377	NA	A	G	intergenic				ncRNA_intronic	LOC102156435
chr2	32188564	NA	ACTGTCC	A	exonic	PITRM1	nonframeshift_deletion	PITRM1:ENSCAFT00000008673:exon3:c.175_180del:p.59_60del	exonic	PITRM1	nonframeshift_deletion	PITRM1:XM_535200.6:exon3:c.172_177del:p.58_59del
chr10	17213895	NA	G	C	exonic	TTLL8	nonsynonymous_SNV	TTLL8:ENSCAFT00000001099:exon14:c.2746G>C:p.G916R	exonic	TTLL8	nonsynonymous_SNV	TTLL8:XM_005625725.3:exon13:c.2320G>C:p.G774R,TTLL8:XM_022424272.1:exon13:c.2350G>C:p.G784R,TTLL8:XM_005625724.3:exon14:c.2368G>C:p.G790R
chr15	61748121	NA	TA	T	intergenic				intergenic
chr18	39602161	NA	G	A	UTR5	ENSCAFG00000008060			ncRNA_exonic	LOC475972
chr19	32026509	NA	TTTG	T	intronic	DDX18			intronic	DDX18
chr20	37515205	NA	A	C	downstream	PPM1M			downstream	PPM1M
chr20	45437957	NA	C	A	exonic	ANO8	nonsynonymous_SNV	ANO8:ENSCAFT00000024456:exon18:c.3884C>A:p.T1295N,ANO8:ENSCAFT00000093493:exon19:c.4016C>A:p.T1339N	downstream	ANO8
chr21	7009623	NA	G	A	upstream	C21H11orf54			intronic	C21H11orf54
chrX	20108910	NA	G	A	exonic	PCYT1B	nonsynonymous_SNV	PCYT1B:ENSCAFT00000021395:exon6:c.521C>T:p.T174M,PCYT1B:ENSCAFT00000038380:exon6:c.581C>T:p.T194M,PCYT1B:ENSCAFT00000062556:exon6:c.536C>T:p.T179M,PCYT1B:ENSCAFT00000065553:exon6:c.581C>T:p.T194M	exonic	PCYT1B	nonsynonymous_SNV	PCYT1B:XM_005641210.3:exon6:c.521C>T:p.T174M,PCYT1B:XM_005641211.3:exon6:c.518C>T:p.T173M,PCYT1B:XM_005641212.2:exon6:c.581C>T:p.T194M,PCYT1B:XM_014111797.2:exon6:c.581C>T:p.T194M,PCYT1B:XM_548900.6:exon6:c.581C>T:p.T194M,PCYT1B:XM_854815.5:exon6:c.536C>T:p.T179M
chrX	42087670	NA	C	T	intronic	OTUD5\x3bPQBP1			intronic	OTUD5
chrX	60463696	NA	A	G	exonic	CYSLTR1	nonsynonymous_SNV	CYSLTR1:ENSCAFT00000027376:exon1:c.853T>C:p.S285P	exonic	CYSLTR1	nonsynonymous_SNV	CYSLTR1:XM_022416178.1:exon3:c.853T>C:p.S285P,CYSLTR1:XM_022416180.1:exon3:c.853T>C:p.S285P,CYSLTR1:XM_003435590.3:exon4:c.853T>C:p.S285P,CYSLTR1:XM_005641524.2:exon4:c.853T>C:p.S285P
chrX	66088092	NA	G	A	exonic	ENSCAFG00000017391	synonymous_SNV	ENSCAFG00000017391:ENSCAFT00000027552:exon2:c.888C>T:p.R296R	intergenic
chrX	74865765	NA	A	C	intronic	XKRX			intronic	XKRX
chrX	79737092	NA	G	A	intergenic				UTR3	MUM1L1
chrX	81464585	NA	T	TATTC	intergenic				UTR3	MID2
chrX	105519412	rs851306481	C	A	exonic	MOSPD1	synonymous_SNV	MOSPD1:ENSCAFT00000029983:exon2:c.33G>T:p.V11V,MOSPD1:ENSCAFT00000070473:exon2:c.33G>T:p.V11V,MOSPD1:ENSCAFT00000088259:exon2:c.33G>T:p.V11V	exonic	MOSPD1	synonymous_SNV	MOSPD1:XM_538179.6:exon2:c.33G>T:p.V11V,MOSPD1:XM_005641844.3:exon3:c.33G>T:p.V11V
chrX	121402477	NA	G	A	exonic	ATP2B3	synonymous_SNV	ATP2B3:ENSCAFT00000065609:exon20:c.3531G>A:p.P1177P	exonic	ATP2B3	synonymous_SNV	ATP2B3:XM_022415860.1:exon20:c.3531G>A:p.P1177P,ATP2B3:XM_003435549.4:exon21:c.3531G>A:p.P1177P
