# Supplementary material for: In-frame deletion in canine PITRM1 is associated with a severe early-onset epilepsy, mitochondrial dysfunction and neurodegeneration
Source: Hum Genet. 2021 Apr 9;140(11):1593–609. doi: 10.1007/s00439-021-02279-y (PMC8519929; doi:10.1007/s00439-021-02279-y)
Supplement: Supplementary file 6 — Online Resource 6. The list of homozygous case-specific variants with an effect on the protein which remained after filtering the WGS data of an affected Parson Russell Terrier [file 439_2021_2279_MOESM6_ESM.xlsx]

## Sheet: PRT_epil_1WGS_545controls_Reces
Online Resource 6. The list of homozygous case-specific variants which remained after filtering the WGS data of an affected Parson Russell Terrier. The variant residing within mapped ROH (PITRM1 deletion) is highlighted in blue.
CHROM	POS	Variant ID	REF allele	ALT allele	Func.ensGene	Gene.ensGene	GeneDetail.ensGene	ExonicFunc.ensGene	AAChange.ensGene	Func.refGene	Gene.refGene	GeneDetail.refGene	ExonicFunc.refGene	AAChange.refGene
chr1	59275335	NA	C	CTCCTCCTCCTCCT	exonic	MAN1A1	.	frameshift_insertion	MAN1A1:ENSCAFT00000072443:exon2:c.28_29insAGGAGGAGGAGGA:p.G10fs	upstream	MAN1A1	dist\x3d399	.	.
chr2	32188564	NA	ACTGTCC	A	exonic	PITRM1	.	nonframeshift_deletion	PITRM1:ENSCAFT00000008673:exon3:c.175_180del:p.59_60del	exonic	PITRM1	.	nonframeshift_deletion	PITRM1:XM_535200.6:exon3:c.172_177del:p.58_59del
chr2	34703107	NA	G	A	exonic	SLC23A1	.	nonsynonymous_SNV	SLC23A1:ENSCAFT00000009175:exon10:c.1175C>T:p.P392L	exonic	SLC23A1	.	nonsynonymous_SNV	SLC23A1:NM_001109957.1:exon9:c.1067C>T:p.P356L,SLC23A1:XM_005617236.2:exon10:c.1175C>T:p.P392L
chr5	48230868	NA	C	A	exonic	PATJ	.	nonsynonymous_SNV	PATJ:ENSCAFT00000029899:exon7:c.1042G>T:p.A348S,PATJ:ENSCAFT00000049740:exon7:c.1042G>T:p.A348S,PATJ:ENSCAFT00000060445:exon7:c.1042G>T:p.A348S,PATJ:ENSCAFT00000086533:exon7:c.1042G>T:p.A348S	exonic	PATJ	.	nonsynonymous_SNV	PATJ:XM_014113728.2:exon8:c.1042G>T:p.A348S,PATJ:XM_014113729.2:exon8:c.1042G>T:p.A348S,PATJ:XM_022418780.1:exon8:c.1042G>T:p.A348S,PATJ:XM_022418781.1:exon8:c.1042G>T:p.A348S,PATJ:XM_022418782.1:exon8:c.1042G>T:p.A348S,PATJ:XM_022418783.1:exon8:c.1042G>T:p.A348S,PATJ:XM_022418784.1:exon8:c.1042G>T:p.A348S
chr6	16752836	NA	G	GGGGTGGGGGGGCGGCCCCGGCCCCTCCGT	exonic	C6H16orf58	.	frameshift_insertion	C6H16orf58:ENSCAFT00000026800:exon1:c.229_230insGGGTGGGGGGGCGGCCCCGGCCCCTCCGT:p.G77fs	upstream	C6H16orf58	dist\x3d65	.	.
chr9	4979553	NA	T	TGGG	splicing	LLGL2	ENSCAFT00000074365:exon15:c.1875-2->CCC\x3bENSCAFT00000007782:exon15:c.1875-2->CCC	.	.	splicing	LLGL2	XM_014116285.2:exon16:c.1875-2->CCC\x3bXM_014116286.2:exon16:c.1875-2->CCC\x3bXM_005624098.3:exon16:c.1875-2->CCC	.	.
chr17	39858162	NA	CCGCA	C	splicing	TCF7L1	.	.	.	exonic	TCF7L1	.	frameshift_deletion	TCF7L1:XM_022404364.1:exon3:c.649_652del:p.C217fs
chr18	13758305	NA	G	GCCCCCGCC	intergenic	PIK3CG\x3bENSCAFG00000046626	dist\x3d147164\x3bdist\x3d170101	.	.	exonic	CCDC71L	.	frameshift_insertion	CCDC71L:XM_846957.3:exon1:c.465_466insCCCCCGCC:p.R155fs
chr19	12537369	NA	C	T	exonic	ENSCAFG00000041989	.	nonsynonymous_SNV	ENSCAFG00000041989:ENSCAFT00000081086:exon1:c.2120C>T:p.A707V	intergenic	NONE\x3bLOC102151797	dist\x3dNONE\x3bdist\x3d87025	.	.
chr19	12537374	NA	G	C	exonic	ENSCAFG00000041989	.	nonsynonymous_SNV	ENSCAFG00000041989:ENSCAFT00000081086:exon1:c.2125G>C:p.V709L	intergenic	NONE\x3bLOC102151797	dist\x3dNONE\x3bdist\x3d87020	.	.
chr20	57868367	NA	G	A	exonic	ENSCAFG00000046669	.	nonsynonymous_SNV	ENSCAFG00000046669:ENSCAFT00000064458:exon4:c.826G>A:p.A276T	intronic	PALM	.	.	.
chr21	23379599	NA	CTGAG	C	splicing	SLCO2B1	.	.	.	splicing	SLCO2B1	.	.	.
chr21	23379605	NA	G	GCC	splicing	SLCO2B1	ENSCAFT00000087536:exon3:c.148-7->GG\x3bENSCAFT00000008744:exon3:c.148-7->GG\x3bENSCAFT00000061044:exon3:c.148-7->GG\x3bENSCAFT00000085380:exon3:c.148-7->GG\x3bENSCAFT00000093137:exon3:c.217-7->GG\x3bENSCAFT00000008778:exon3:c.1162-7->GG\x3bENSCAFT00000070384:exon5:c.187-7->GG\x3bENSCAFT00000089218:exon5:c.415-7->GG	.	.	splicing	SLCO2B1	XM_005633495.3:exon3:c.178-7->GG\x3bXM_005633498.3:exon3:c.109-7->GG\x3bXM_005633496.3:exon3:c.178-7->GG\x3bXM_005633497.3:exon3:c.148-7->GG	.	.
chr22	4614671	NA	T	G	exonic	ENSCAFG00000048106	.	nonsynonymous_SNV	ENSCAFG00000048106:ENSCAFT00000075536:exon1:c.2502T>G:p.F834L	intronic	LRCH1	.	.	.
chr22	10996758	NA	G	T	exonic	ENSCAFG00000045070	.	nonsynonymous_SNV	ENSCAFG00000045070:ENSCAFT00000092955:exon1:c.2543C>A:p.A848E	intergenic	LOC111091829\x3bLOC111091830	dist\x3d104055\x3bdist\x3d249284	.	.
chr26	33514751	NA	T	TCTCCATTTGGGA	exonic	ENSCAFG00000045947	.	nonframeshift_insertion	ENSCAFG00000045947:ENSCAFT00000072941:exon1:c.131_132insCTCCATTTGGGA:p.I44delinsISIWD	intronic	PCDH15	.	.	.
chr27	1958278	NA	A	AGCCCGCGCCCCCCCGGCCCCCGCCGCCGCGGCCCCGGC	exonic	RARG	.	frameshift_insertion	RARG:ENSCAFT00000011309:exon1:c.51_52insGCCCGCGCCCCCCCGGCCCCCGCCGCCGCGGCCCCGGC:p.G17fs	ncRNA_intronic	LOC111092799	.	.	.
chr29	4593843	NA	C	T	exonic	ENSCAFG00000045291	.	nonsynonymous_SNV	ENSCAFG00000045291:ENSCAFT00000083104:exon1:c.2027G>A:p.G676E	ncRNA_intronic	LOC111093178	.	.	.
chr29	35283012	NA	C	CAGCT	exonic	RIPK2	.	frameshift_insertion	RIPK2:ENSCAFT00000061531:exon1:c.941_942insAGCT:p.P314fs	upstream	LOC111093097\x3bRIPK2	dist\x3d197	.	.
chrX	20108910	NA	G	A	exonic	PCYT1B	.	nonsynonymous_SNV	PCYT1B:ENSCAFT00000021395:exon6:c.521C>T:p.T174M,PCYT1B:ENSCAFT00000038380:exon6:c.581C>T:p.T194M,PCYT1B:ENSCAFT00000062556:exon6:c.536C>T:p.T179M,PCYT1B:ENSCAFT00000065553:exon6:c.581C>T:p.T194M	exonic	PCYT1B	.	nonsynonymous_SNV	PCYT1B:XM_005641210.3:exon6:c.521C>T:p.T174M,PCYT1B:XM_005641211.3:exon6:c.518C>T:p.T173M,PCYT1B:XM_005641212.2:exon6:c.581C>T:p.T194M,PCYT1B:XM_014111797.2:exon6:c.581C>T:p.T194M,PCYT1B:XM_548900.6:exon6:c.581C>T:p.T194M,PCYT1B:XM_854815.5:exon6:c.536C>T:p.T179M
chrX	42407512	NA	A	G	exonic	ENSCAFG00000044623	.	nonsynonymous_SNV	ENSCAFG00000044623:ENSCAFT00000076074:exon1:c.563A>G:p.Q188R	intergenic	PPP1R3F\x3bLOC100688778	dist\x3d29032\x3bdist\x3d1945	.	.
chrX	42407516	NA	A	G	exonic	ENSCAFG00000044623	.	synonymous_SNV	ENSCAFG00000044623:ENSCAFT00000076074:exon1:c.567A>G:p.Q189Q	intergenic	PPP1R3F\x3bLOC100688778	dist\x3d29036\x3bdist\x3d1941	.	.
chrX	42407540	NA	A	G	exonic	ENSCAFG00000044623	.	synonymous_SNV	ENSCAFG00000044623:ENSCAFT00000076074:exon1:c.591A>G:p.K197K	intergenic	PPP1R3F\x3bLOC100688778	dist\x3d29060\x3bdist\x3d1917	.	.
chrX	42407541	NA	A	G	exonic	ENSCAFG00000044623	.	nonsynonymous_SNV	ENSCAFG00000044623:ENSCAFT00000076074:exon1:c.592A>G:p.I198V	intergenic	PPP1R3F\x3bLOC100688778	dist\x3d29061\x3bdist\x3d1916	.	.
chrX	42407547	NA	GC	G	exonic	ENSCAFG00000044623	.	frameshift_deletion	ENSCAFG00000044623:ENSCAFT00000076074:exon1:c.599delC:p.A200fs	intergenic	PPP1R3F\x3bLOC100688778	dist\x3d29068\x3bdist\x3d1909	.	.
chrX	42407569	NA	T	C	exonic	ENSCAFG00000044623	.	nonsynonymous_SNV	ENSCAFG00000044623:ENSCAFT00000076074:exon1:c.620T>C:p.L207P	intergenic	PPP1R3F\x3bLOC100688778	dist\x3d29089\x3bdist\x3d1888	.	.
chrX	42407577	NA	A	G	exonic	ENSCAFG00000044623	.	nonsynonymous_SNV	ENSCAFG00000044623:ENSCAFT00000076074:exon1:c.628A>G:p.N210D	intergenic	PPP1R3F\x3bLOC100688778	dist\x3d29097\x3bdist\x3d1880	.	.
chrX	42407597	NA	A	G	exonic	ENSCAFG00000044623	.	synonymous_SNV	ENSCAFG00000044623:ENSCAFT00000076074:exon1:c.648A>G:p.R216R	intergenic	PPP1R3F\x3bLOC100688778	dist\x3d29117\x3bdist\x3d1860	.	.
chrX	42407608	NA	A	C	exonic	ENSCAFG00000044623	.	nonsynonymous_SNV	ENSCAFG00000044623:ENSCAFT00000076074:exon1:c.659A>C:p.E220A	intergenic	PPP1R3F\x3bLOC100688778	dist\x3d29128\x3bdist\x3d1849	.	.
chrX	42407610	NA	T	C	exonic	ENSCAFG00000044623	.	nonsynonymous_SNV	ENSCAFG00000044623:ENSCAFT00000076074:exon1:c.661T>C:p.S221P	intergenic	PPP1R3F\x3bLOC100688778	dist\x3d29130\x3bdist\x3d1847	.	.
chrX	42407626	NA	T	C	exonic	ENSCAFG00000044623	.	nonsynonymous_SNV	ENSCAFG00000044623:ENSCAFT00000076074:exon1:c.677T>C:p.I226T	intergenic	PPP1R3F\x3bLOC100688778	dist\x3d29146\x3bdist\x3d1831	.	.
chrX	42407635	NA	A	G	exonic	ENSCAFG00000044623	.	nonsynonymous_SNV	ENSCAFG00000044623:ENSCAFT00000076074:exon1:c.686A>G:p.K229R	intergenic	PPP1R3F\x3bLOC100688778	dist\x3d29155\x3bdist\x3d1822	.	.
chrX	42407640	NA	A	G	exonic	ENSCAFG00000044623	.	nonsynonymous_SNV	ENSCAFG00000044623:ENSCAFT00000076074:exon1:c.691A>G:p.I231V	intergenic	PPP1R3F\x3bLOC100688778	dist\x3d29160\x3bdist\x3d1817	.	.
chrX	88062614	NA	C	CATGGCCAGTCT	exonic	LUZP4	.	frameshift_insertion	LUZP4:ENSCAFT00000047633:exon4:c.616_617insATGGCCAGTCT:p.R206fs	exonic	LUZP4	.	frameshift_insertion	LUZP4:XM_022416347.1:exon4:c.616_617insATGGCCAGTCT:p.R206fs,LUZP4:XM_022416348.1:exon4:c.544_545insATGGCCAGTCT:p.R182fs,LUZP4:XM_022416349.1:exon4:c.616_617insATGGCCAGTCT:p.R206fs
chrX	88062616	NA	A	AG	exonic	LUZP4	.	frameshift_insertion	LUZP4:ENSCAFT00000047633:exon4:c.618_619insG:p.R206fs	exonic	LUZP4	.	frameshift_insertion	LUZP4:XM_022416347.1:exon4:c.618_619insG:p.R206fs,LUZP4:XM_022416348.1:exon4:c.546_547insG:p.R182fs,LUZP4:XM_022416349.1:exon4:c.618_619insG:p.R206fs
chrX	88062618	NA	G	GATCTCATGA	exonic	LUZP4	.	nonframeshift_insertion	LUZP4:ENSCAFT00000047633:exon4:c.620_621insATCTCATGA:p.S207delinsRSHD	exonic	LUZP4	.	nonframeshift_insertion	LUZP4:XM_022416347.1:exon4:c.620_621insATCTCATGA:p.S207delinsRSHD,LUZP4:XM_022416348.1:exon4:c.548_549insATCTCATGA:p.S183delinsRSHD,LUZP4:XM_022416349.1:exon4:c.620_621insATCTCATGA:p.S207delinsRSHD
chrX	88062636	NA	A	G	exonic	LUZP4	.	nonsynonymous_SNV	LUZP4:ENSCAFT00000047633:exon4:c.638A>G:p.Q213R	exonic	LUZP4	.	nonsynonymous_SNV	LUZP4:XM_022416347.1:exon4:c.638A>G:p.Q213R,LUZP4:XM_022416348.1:exon4:c.566A>G:p.Q189R,LUZP4:XM_022416349.1:exon4:c.638A>G:p.Q213R
chrX	121402477	NA	G	A	exonic	ATP2B3	.	synonymous_SNV	ATP2B3:ENSCAFT00000065609:exon20:c.3531G>A:p.P1177P	exonic	ATP2B3	.	synonymous_SNV	ATP2B3:XM_022415860.1:exon20:c.3531G>A:p.P1177P,ATP2B3:XM_003435549.4:exon21:c.3531G>A:p.P1177P
chrX	122663173	NA	GC	G	exonic	ENSCAFG00000049708	.	frameshift_deletion	ENSCAFG00000049708:ENSCAFT00000065365:exon1:c.222delG:p.G74fs	intergenic	COR7R1\x3bLOC111094780	dist\x3d7308\x3bdist\x3d49222	.	.
