# Supplementary material for: In-frame deletion in canine PITRM1 is associated with a severe early-onset epilepsy, mitochondrial dysfunction and neurodegeneration
Source: Hum Genet. 2021 Apr 9;140(11):1593–609. doi: 10.1007/s00439-021-02279-y (PMC8519929; doi:10.1007/s00439-021-02279-y)
Supplement: Supplementary file 8 — Online Resource 8. Results of the screening of the PITRM1 deletion in 28169 dogs from 374 breeds [file 439_2021_2279_MOESM8_ESM.xlsx]

## Sheet: Sheet1
Online Resource 8. Results of the screening of the PITRM1 deletion in 28169 dogs from 374 breeds.
Breed	wt/wt	wt/del
Parson Russell Terrier	381	21
Affenpinscher	1	0
Afghan Hound	17	0
Airedale Terrier	16	0
Akita Inu	47	0
Alaskan Husky	14	0
Alaskan Klee Kai	98	0
Alaskan Malamute	51	0
Alpine Dachsbracke	1	0
American Akita	7	0
American Bulldog	72	0
American Bully	56	0
American Cocker Spaniel	49	0
American Eskimo Dog	5	0
American Foxhound	3	0
American Hairless Terrier	62	0
American Indian Dog	18	0
American Pit Bull Terrier	85	0
American Staffordshire Terrier	115	0
American Water Spaniel	2	0
Anatolian Shepherd Dog	1	0
Appenzell Cattle Dog	5	0
Atlas Shepherd Dog	1	0
Australian Cattle Dog	63	0
Australian Kelpie	13	0
Australian Labradoodle	60	0
Australian Shepherd	943	0
Australian Silky Terrier	1	0
Australian Terrier	2	0
Azawakh	7	0
Barbet	251	0
Basenji	37	0
Basset Fauve de Bretagne	30	0
Basset Hound	4	0
Beagle	210	0
Bearded Collie	5	0
Beauceron	30	0
Bedlington Terrier	2	0
Belgian Shepherd Dog	187	0
Belgian Shepherd Dog - Groenendael	34	0
Belgian Shepherd Dog - Laekenois	2	0
Belgian Shepherd Dog - Malinois	35	0
Belgian Shepherd Dog - Tervueren	7	0
Berger d'Auvergne	24	0
Bernese Mountain Dog	147	0
Bichon Frise	7	0
Biewer Terrier	13	0
Blue Picardy Spaniel	1	0
Boerboel	96	0
Bohemian Shepherd	1	0
Bolognese	24	0
Bolonka	15	0
Border Collie	2533	0
Border Terrier	11	0
Borzoi	47	0
Boston Terrier	27	0
Bouvier des Flandres	2	0
Boxer	14	0
Braque d'Auvergne	17	0
Braque du Bourbonnais	2	0
Braque Francais, type Pyrenees	5	0
Briard	7	0
Brittany	15	0
Broholmer	3	0
Bruno Saint-Hubert francais	12	0
Bulgarian Shepherd Dog	5	0
Bull Terrier	5	0
Bulldog	122	0
Bullmastiff	18	0
Cairn Terrier	218	0
Canaan Dog	2	0
Canadian Eskimo Dog	8	0
Cane Corso	54	0
Catahoula Leopard Dog	2	0
Catalan Sheepdog	1	0
Cataleoridge	31	0
Caucasian Shepherd Dog	8	0
Cavalier King Charles Spaniel	446	0
Central Asian Ovcharka	3	0
Cesky Terrier	5	0
Chesapeake Bay Retriever	16	0
Chihuahua	40	0
Chihuahua - Longhaired	7	0
Chihuahua - Smooth-haired	9	0
Chinese Crested Dog	49	0
Chinook	155	0
Chow Chow	3	0
Cimarron Uruguayo	1	0
Cirneco dell'Etna	36	0
Clumber Spaniel	5	0
Cockapoo	8	0
Collie	85	0
Collie Rough	719	0
Collie Smooth	310	0
Colorado Mountain Dog	1	0
Continental Bulldog	3	0
Continental Toy Spaniel	18	0
Coton de Tulear	194	0
Curly Coated Retriever	104	0
Czechoslovakian Vlcak	11	0
Dachshund	146	0
Dachshund - Longhaired	46	0
Dachshund - Miniature Longhaired	457	0
Dachshund - Miniature Shorthaired	189	0
Dachshund - Miniature Wirehaired	86	0
Dachshund - Rabbit Longhaired	3	0
Dachshund - Rabbit Shorthaired	6	0
Dachshund - Rabbit Wirehaired	27	0
Dachshund - Shorthaired	21	0
Dachshund - Standard Longhaired	11	0
Dachshund - Standard Shorthaired	18	0
Dachshund - Standard Wirehaired	4	0
Dachshund - Wirehaired	5	0
Dalmatian	82	0
Dandie Dinmont Terrier	10	0
Danish-Swedish Farmdog	188	0
Deerhound	38	0
Deutsch Drahthaar - German Wirehaired Pointer	28	0
Deutsch Kurzhaar - German Shorthaired Pointer	127	0
Dobermann	36	0
Dogo Argentino	2	0
Dogo Canario	4	0
Dogue de Bordeaux	4	0
Drever	8	0
Dutch Shepherd Dog	66	0
Dutch Shepherd Dog - Longhaired	76	0
Dutch Shepherd Dog - Rough-haired	29	0
Dutch Shepherd Dog - Shorthaired	71	0
East-European Shepherd	5	0
East-Siberian Laika	88	0
Elo	7	0
English Cocker Spaniel	340	0
English Greyhound	60	0
English Pointer	1	0
English Setter	10	0
English Springer Spaniel	87	0
English Toy Terrier	18	0
Entlebucher Mountain Dog	9	0
Estonian Hound	11	0
Estrela Mountain Dog - Smooth-haired	1	0
Eurasier	61	0
Field Spaniel	46	0
Finnish Hound	102	0
Finnish Lapphund	159	0
Finnish Spitz	21	0
Flat Coated Retriever	21	0
Fox Terrier - Smooth	9	0
Fox Terrier - Wire	190	0
French Bulldog	1445	0
French Spaniel	1	0
German Hunting Terrier	29	0
German Pinscher	23	0
German Shepherd Dog	537	0
German Shepherd Dog - Longhaired	57	0
German Spitz	9	0
German Spitz - Giant Spitz - Black and brown	2	0
German Spitz - Giant Spitz - White	3	0
German Spitz - Medium size Spitz - Black and brown	3	0
German Spitz - Medium size Spitz - Other colours	15	0
German Spitz - Medium size Spitz - White	3	0
German Spitz - Miniature Spitz - Black and brown	4	0
German Spitz - Miniature Spitz - Other colours	10	0
German Spitz - Miniature Spitz - White	1	0
Giant Schnauzer	2	0
Giant Schnauzer - Black	8	0
Giant Schnauzer - Pepper and salt	3	0
Golden Labrador Retriever	5	0
Golden Retriever	408	0
Goldendoodle	272	0
Gordon Setter	23	0
Great Dane	21	0
Great Dane - Black and harlequin	7	0
Great Dane - Blue	2	0
Great Dane - Fawn and brindle	7	0
Greenland Dog	1	0
Griffon Belge	3	0
Harrier	1	0
Havanese	206	0
Hokkaido	10	0
Hollandse Smoushond	1	0
Hovawart	1	0
Hungarian Greyhound	13	0
Hungarian Hound - Transylvanian Scent Hound	9	0
Hungarian Short-Haired Pointer (Vizsla)	14	0
Hungarian Wire-Haired Pointer (Vizsla)	8	0
Hygen Hound	1	0
Ibizan Hound - Wirehaired	3	0
Icelandic Sheepdog	28	0
Irish (Red) Setter	34	0
Irish Red and White Setter	1	0
Irish Soft Coated Wheaten Terrier	230	0
Irish Terrier	11	0
Irish Water Spaniel	1	0
Irish Wolfhound	28	0
Istrian Wired-haired Scent Hound	4	0
Italian Greyhound	41	0
Jack Russell Terrier	176	0
Japanese Spitz	31	0
Kai	38	0
Karelian Bear Dog	244	0
Keeshond	2	0
Kerry Blue Terrier	3	0
King Charles Spaniel or English Toy Spaniel	9	0
Kishu	4	0
Kleiner Münsterländer	2	0
Kooikerhondje	165	0
Koolie	3	0
Kromfohrländer	316	0
Kuvasz	2	0
Labradoodle	7	0
Labrador Husky	5	0
Labrador Retriever	672	0
Lagotto Romagnolo - Romagna Water Dog	1323	0
Lakeland Terrier	1	0
Lancashire Heeler	39	0
Landseer	8	0
Lapponian Herder	147	0
Large Münsterländer	9	0
Leonberger	12	0
Lhasa Apso	3	0
Little Lion Dog or Löwchen	5	0
Mali Medimurski Pas	2	0
Maltese	6	0
Manchester Terrier	3	0
Manchester Terrier - Toy	1	0
Maremma and Abruzzes Sheepdog	6	0
Markiesje	1	0
Mastiff	191	0
McNab	1	0
Mi-ki	7	0
Miniature American Shepherd	278	0
Miniature Bull Terrier	19	0
Miniature Pinscher	13	0
Miniature Schnauzer	41	0
Miniature Schnauzer - Black	10	0
Miniature Schnauzer - Black and silver	18	0
Miniature Schnauzer - Pepper and salt	7	0
Miniature Schnauzer - White	1	0
Mixed breed	760	0
Mudi	59	0
Neapolitan Mastiff	4	0
Newfoundland	40	0
Norfolk Terrier	59	0
Norrbottenspitz	57	0
Northern Inuit	17	0
Norwegian Buhund	1	0
Norwegian Elkhound, Black	1	0
Norwegian Elkhound, Grey	287	0
Norwegian Lundehund	2	0
Norwich Terrier	2	0
Nova Scotia Duck Tolling Retriever	80	0
Old English Sheepdog	252	0
Olde Cape Mastiff	3	0
Olde English Bulldogge	13	0
Papillon	84	0
Pekingese	4	0
Perro Lobo Herreno	1	0
Peruvian Hairless Dog	17	0
Peruvian Hairless Dog - Large	4	0
Peruvian Hairless Dog - Medium sized	1	0
Peruvian Hairless Dog - Miniature	3	0
Petit Basset Griffon Vendeen	23	0
Petit Brabancon	1	0
Phalene	10	0
Pharaoh Hound	20	0
Picardy Sheepdog	2	0
Picardy Spaniel	1	0
Plott	1	0
Polish Greyhound	15	0
Polish Hunting Dog	1	0
Polish Lowland Sheepdog	4	0
Pomeranian	129	0
Poodle - Medium size (FCI size standard) - Black, brown and white	59	0
Poodle - Medium size (FCI size standard) - Grey, apricot and red	37	0
Poodle - Miniature (AKC size standard)	153	0
Poodle - Miniature (FCI size standard) - Black, brown and white	55	0
Poodle - Miniature (FCI size standard) - Grey, apricot and red	36	0
Poodle - Standard (AKC size standard)	497	0
Poodle - Standard (FCI size standard) - Black, brown and white	69	0
Poodle - Standard (FCI size standard) - Grey, apricot and red	74	0
Poodle - Toy (AKC size standard)	108	0
Poodle - Toy (FCI size standard)	30	0
Poodle (AKC)	158	0
Poodle (FCI)	55	0
Portuguese Podengo	1	0
Portuguese Podengo - Miniature	3	0
Portuguese Podengo - Smooth-haired Miniature	17	0
Portuguese Podengo - Wirehaired Medium sized	4	0
Portuguese Podengo - Wirehaired Miniature	23	0
Portuguese Water Dog	358	0
Prazsky Krysarik	18	0
Pug	32	0
Pumi	132	0
Pyrenean Mastiff	25	0
Pyrenean Mountain Dog or Great Pyrenees	13	0
Pyrenean Sheepdog	21	0
Pyrenean Sheepdog - Longhaired	37	0
Pyrenean Sheepdog - Smooth Faced	26	0
Rat Terrier	9	0
Redbone Coonhound	2	0
Rhodesian Ridgeback	356	0
Rottweiler	30	0
Russell Terrier	64	0
Russian Hound	1	0
Russian Toy Dog - Longhaired	1	0
Russian Toy Dog - Smooth-haired	1	0
Russian Tsvetnaya Bolonka	66	0
Russian-European Laika	10	0
Saarlooswolfdog	476	0
Saint Bernard	3	0
Saint Bernard - Longhaired	6	0
Saint Bernard - Shorthaired	6	0
Saluki	113	0
Samoyed	187	0
Sapsaree	1	0
Schapendoes	174	0
Schipperke	32	0
Schnauzer	5	0
Schnauzer - Black	10	0
Schnauzer - Pepper and salt	12	0
Scottish Terrier	37	0
Seppala Siberian Sleddog	12	0
Seskar	17	0
Sheepadoodle	10	0
Shetland Sheepdog	503	0
Shiba	81	0
Shih Tzu	30	0
Shikoku	16	0
Shiloh Shepherd	61	0
Siberian Husky	70	0
Silken Windhound	2	0
Sloughi	25	0
Slovakian Chuvach	12	0
Spanish Greyhound	40	0
Spanish Water Dog	60	0
Sprocker Spaniel	1	0
Stabyhoun	95	0
Staffordshire Bull Terrier	353	0
Sussex Spaniel	1	0
Swedish Elkhound	16	0
Swedish Lapphund	7	0
Swedish Vallhund	340	0
Tamaskan Dog	143	0
Terrier Brazileiro	30	0
Thulean Miniature Husky	13	0
Tibetan Mastiff	1	0
Tibetan Spaniel	144	0
Tibetan Terrier	29	0
Toy Fox Terrier	22	0
Weimaraner	57	0
Weimaraner - Longhaired	7	0
Weimaraner - Shorthaired	35	0
Welsh Corgi Cardigan	60	0
Welsh Corgi Pembroke	184	0
Welsh Sheepdog	8	0
Welsh Springer Spaniel	52	0
Welsh Terrier	2	0
West Highland White Terrier	92	0
West-Siberian Laika	17	0
Wetterhoun - Frisian Water Dog	1	0
Whippet	301	0
White Shepherd	12	0
White Swiss Shepherd Dog	168	0
Windsprite (formerly Longhaired Whippet)	76	0
Wirehaired Pointing Griffon Korthals	1	0
Wirehaired Slovakian Pointer	3	0
Volpino Italiano	73	0
Working Jack Russell Terrier	15	0
Xoloitzcuintle	2	0
Xoloitzcuintle - Intermediate	4	0
Xoloitzcuintle - Miniature	4	0
Xoloitzcuintle - Standard	10	0
Yakutian Laika	3	0
Yorkshire Terrier	57	0
